# Supplementary material for: Explicit equilibrium modeling of transcription-factor binding and gene regulation
Source: Genome Biol. 2005 Sep 30;6(10):R87. doi: 10.1186/gb-2005-6-10-r87 (PMC1257470; doi:10.1186/gb-2005-6-10-r87)
Supplement: Additional data file 3 — This matrix was derived from binding site selection data published in [38]. [file gb-2005-6-10-r87-S3.txt]

Table 2: Mcm1p binding probability matrix

This matrix was derived from binding site selection data published in [38]: 

Wynne, J. & Treisman, R. (1992) Nucleic Acids Res 20, 3297-303.

A                C                G                T
0.260869565217   0.173913043478   0.0869565217391  0.478260869565
0.130434782609   0.173913043478   0.195652173913   0.5
0.326086956522   0.0217391304348  0.195652173913   0.45652173913
0.0217391304348  0.934782608696   0.0217391304348  0.0217391304348
0.0217391304348  0.934782608696   0.0217391304348  0.0217391304348
0.0217391304348  0.434782608696   0.0217391304348  0.521739130435
0.760869565217   0.0434782608696  0.0652173913043  0.130434782609
0.782608695652   0.0217391304348  0.0434782608696  0.152173913043
0.413043478261   0.0217391304348  0.0217391304348  0.54347826087
0.217391304348   0.391304347826   0.195652173913   0.195652173913
0.239130434783   0.130434782609   0.413043478261   0.217391304348
0.369565217391   0.0217391304348  0.586956521739   0.0217391304348
0.0434782608696  0.0217391304348  0.869565217391   0.0652173913043
0.239130434783   0.239130434783   0.130434782609   0.391304347826
0.413043478261   0.260869565217   0.217391304348   0.108695652174
0.521739130435   0.217391304348   0.0652173913043  0.195652173913
