# Supplementary material for: Explicit equilibrium modeling of transcription-factor binding and gene regulation
Source: Genome Biol. 2005 Sep 30;6(10):R87. doi: 10.1186/gb-2005-6-10-r87 (PMC1257470; doi:10.1186/gb-2005-6-10-r87)
Supplement: Additional data file 4 — This matrix was derived from in vitro and in vivo binding experiments published in [12]. [file gb-2005-6-10-r87-S4.txt]

Table 3: Sum1p binding probability matrix

This matrix was derived from in vitro and in vivo binding experiments published in [12]: 

Pierce, M., Benjamin, K. R., Montano, S. P., Georgiadis, M. M., Winter, E. & Vershon, A. K. (2003) Mol Cell Biol 23, 4814-25.

A                  C                 G                 T
0.3663003663       0.03663003663     0.3663003663      0.230769230769
0.313676286073     0.0501882057716   0.627352572146    0.00878293601004
0.00238379022646   0.399284862932    0.00238379022646  0.595947556615
0.000985221674877  0.00985221674877  0.985221674877    0.00394088669951
0.480769230769     0.0336538461538   0.00480769230769  0.480769230769
0.00583549682899   0.972582804831    0.0210954069372   0.000486291402416
0.754597812821     0.00754597812821  0.188649453205    0.0492067558458
0.0232659477478    0.775531591593    0.177936512911    0.0232659477478
0.66854317265      0.0372978313837   0.160450361436    0.13370863453
0.397465302192     0.00236209149724  0.441186485433    0.158986120877
0.375748657029     0.00426605887294  0.150299462812    0.469685821286
