# Supplementary material for: Explicit equilibrium modeling of transcription-factor binding and gene regulation
Source: Genome Biol. 2005 Sep 30;6(10):R87. doi: 10.1186/gb-2005-6-10-r87 (PMC1257470; doi:10.1186/gb-2005-6-10-r87)
Supplement: Additional data file 6 — This matrix was derived from a computationally defined matrix published in [13]. [file gb-2005-6-10-r87-S6.txt]

Table 5: Rap1p binding probability matrix

This matrix was derived from a computationally defined matrix published in [13]: 

Lieb, J. D., Liu, X., Botstein, D. & Brown, P. O. (2001) Nat Genet 28, 327-34.

A                C                G                T
0.597            0.114            0.203            0.086
0.24             0.676            0.076            0.008
0.886113886114   0.0539460539461  0.046953046953   0.012987012987
0.01             0.738            0.027            0.225
0.124            0.863            0.009            0.004
0.015015015015   0.921921921922   0.004004004004   0.0590590590591
0.677            0.004            0.277            0.042
0.0950950950951  0.33033033033    0.0600600600601  0.514514514515
0.802            0.004            0.123            0.071
0.013            0.97             0.009            0.008
0.802            0.192            0.002            0.004
0.046            0.502            0.004            0.448
0.298            0.444            0.02             0.238
