# Supplementary material for: Explicit equilibrium modeling of transcription-factor binding and gene regulation
Source: Genome Biol. 2005 Sep 30;6(10):R87. doi: 10.1186/gb-2005-6-10-r87 (PMC1257470; doi:10.1186/gb-2005-6-10-r87)
Supplement: Additional data file 7 — This list of CLB2 cluster genes was determined by expression microarray experiments published in [7]. [file gb-2005-6-10-r87-S7.txt]

Table 6: CLB2 cluster (Fkh/Mcm1 Regulated Genes)

This list of CLB2 cluster genes was determined by expression microarray experiments published in [7]:

Spellman, P. T., Sherlock, G., Zhang, M. Q., Iyer, V. R., Anders, K., Eisen, M. B., Brown, P. O., Botstein, D. & Futcher, B. (1998) Mol Biol Cell 9, 3273-97.

NUM1
YCL063W
YCL062W
YLR057W
APC1
BUD8
YCL012W
BUD3
YCL013W
YPL141C
KIP2
IQG1
YPR156C
BUD4
YKL130C
TEM1
YNL058C
CHS2
MYO1
YJL051W
YIL158W
YML033W
YML034W
MOB1
HST3
ACE2
CDC20
YMR032W
YML119W
YLR190W
SWI5
ALK1
CLB2
CDC5
CLB1
YLR084C
