# Supplementary material for: Explicit equilibrium modeling of transcription-factor binding and gene regulation
Source: Genome Biol. 2005 Sep 30;6(10):R87. doi: 10.1186/gb-2005-6-10-r87 (PMC1257470; doi:10.1186/gb-2005-6-10-r87)
Supplement: Additional data file 8 — This list of Sum1 regulated genes was derived from genes identified as Sum1 regulated by expression microarray experiments published in [12]. [file gb-2005-6-10-r87-S8.txt]

Table 7: ORFs regulated by Sum1p (derepressed in a sum1 knockout)

This list of Sum1 regulated genes was derived from genes identified as Sum1 regulated by expression microarray experiments published in [12]:

Pierce, M., Benjamin, K. R., Montano, S. P., Georgiadis, M. M., Winter, E. & Vershon, A. K. (2003) Mol Cell Biol 23, 4814-25.

YAL018C
YAL067C
YBL098W
YBR040W
YBR045C
YBR180W
YBR250W
YCL026C-A
YCR105W
YDL114W
YDR522C
YDR523C
YER106W
YFL012W
YFR023W
YGL015C
YGL138C
YGL170C
YGL230C
YGR059W
YGR260W
YGR273C
YHR090C
YHR091C
YHR147C
YIR027C
YJL037W
YJL038C
YJL043W
YJR025C
YJR078W
YJR079W
YJR107W
YKL178C
YLL005C
YLR040C
YLR136C
YLR231C
YLR307W
YLR343W
YMR096W
YNL318C
YOL024W
YOL047C
YOL091W
YOR214C
YOR255W
YOR365C
YPR054W
