# Supplementary material for: Explicit equilibrium modeling of transcription-factor binding and gene regulation
Source: Genome Biol. 2005 Sep 30;6(10):R87. doi: 10.1186/gb-2005-6-10-r87 (PMC1257470; doi:10.1186/gb-2005-6-10-r87)
Supplement: Additional data file 9 — This list of Ndt80 regulated genes was derived from expression microarray experiments published in [5]. [file gb-2005-6-10-r87-S9.txt]

Table 8: ORFs regulated by Ndt80p (induced by Ndt80p overexpression)

This list of Ndt80 regulated genes was derived from expression microarray experiments published in [5]:

Chu, S., DeRisi, J., Eisen, M., Mulholland, J., Botstein, D., Brown, P. O. & Herskowitz, I. (1998) Science 282, 699-705.

YAL018C
YAL061W
YAL067C
YBL075C
YBL078C
YBR045C
YBR072W
YBR148W
YBR168W
YBR180W
YBR250W
YBR285W
YCL048W
YCR002C
YCR010C
YDL114W
YDL169C
YDL186W
YDL204W
YDL241W
YDR042C
YDR059C
YDR218C
YDR263C
YDR273W
YDR317W
YDR371W
YDR374C
YDR380W
YDR403W
YDR438W
YDR516C
YDR518W
YDR522C
YDR523C
YEL004W
YEL023C
YER043C
YER044C
YER065C
YER067W
YER085C
YER101C
YER106W
YER115C
YER180C
YFL011W
YFL012W
YFL014W
YFL040W
YFL041W
YFR012W
YFR023W
YFR032C
YGL015C
YGL037C
YGL039W
YGL081W
YGL138C
YGL159W
YGL170C
YGL181W
YGL201C
YGL205W
YGL230C
YGR043C
YGR059W
YGR082W
YGR092W
YGR201C
YGR225W
YGR226C
YGR252W
YGR254W
YGR256W
YGR273C
YHL012W
YHR015W
YHR054C
YHR071W
YHR096C
YHR097C
YHR124W
YHR126C
YHR184W
YHR185C
YHR194W
YIL051C
YIL099W
YIL139C
YIR028W
YJL037W
YJL038C
YJL106W
YJL144W
YJL160C
YJR099W
YJR107W
YKL042W
YKL096W
YKL107W
YKL133C
YKL166C
YKL178C
YKR005C
YKR066C
YKR097W
YLL013C
YLR013W
YLR049C
YLR054C
YLR213C
YLR307W
YLR308W
YLR314C
YLR341W
YLR343W
YLR346C
YML066C
YML118W
YMR019W
YMR107W
YMR118C
YMR204C
YNL014W
YNL018C
YNL019C
YNL033W
YNL034W
YNL036W
YNL128W
YNL196C
YNL200C
YNL202W
YNL204C
YNL270C
YNL318C
YNR014W
YNR027W
YNR034W
YOL014W
YOL015W
YOL024W
YOL047C
YOL091W
YOL132W
YOL162W
YOL163W
YOR003W
YOR019W
YOR025W
YOR033C
YOR095C
YOR099W
YOR177C
YOR186W
YOR190W
YOR214C
YOR242C
YOR245C
YOR255W
YOR265W
YOR298W
YOR313C
YOR339C
YOR365C
YPL013C
YPL015C
YPL017C
YPL019C
YPL021W
YPL023C
YPL027W
YPL033C
YPL130W
YPL167C
YPL187W
YPR027C
YPR066W
YPR068C
YPR078C
