# Supplementary material for: Explicit equilibrium modeling of transcription-factor binding and gene regulation
Source: Genome Biol. 2005 Sep 30;6(10):R87. doi: 10.1186/gb-2005-6-10-r87 (PMC1257470; doi:10.1186/gb-2005-6-10-r87)
Supplement: Additional data file 10 — This list of Sum1 and Ndt80 regulated genes was derived from data on Sum1 regulated and Ndt80 regulated genes published in [12]. [file gb-2005-6-10-r87-S10.txt]

Table 9: ORFs regulated by both Sum1p and Ndt80p (intersection of Sum1p regulated ORFs and Ndt80p regulated ORFs)

This list of Sum1 and Ndt80 regulated genes was derived from data on Sum1 regulated and Ndt80 regulated genes published in [12]:

Pierce, M., Benjamin, K. R., Montano, S. P., Georgiadis, M. M., Winter, E. & Vershon, A. K. (2003) Mol Cell Biol 23, 4814-25.

and [5]:

Chu, S., DeRisi, J., Eisen, M., Mulholland, J., Botstein, D., Brown, P. O. & Herskowitz, I. (1998) Science 282, 699-705.


YLR307W
YER106W
YOR214C
YOL091W
YGL170C
YDR523C
YKL178C
YNL318C
YFL012W
YOR365C
YDL114W
YBR180W
YFR023W
YGR059W
YJL037W
YGL138C
YGR273C
YAL067C
YBR250W
YDR522C
YGL230C
YOR255W
YOL024W
YGL015C
YJR107W
YLR343W
YAL018C
YJL038C
YBR045C
YOL047C
