# Supplementary material for: Explicit equilibrium modeling of transcription-factor binding and gene regulation
Source: Genome Biol. 2005 Sep 30;6(10):R87. doi: 10.1186/gb-2005-6-10-r87 (PMC1257470; doi:10.1186/gb-2005-6-10-r87)
Supplement: Additional data file 11 — This list of Rap1p bound ORF sequences is derived from chromatin immunoprecipitation experiments published in [13]. [file gb-2005-6-10-r87-S11.txt]

Table 10: ORFs that are chromatin immunoprecipitated by Rap1p

This list of Rap1p bound ORF sequences is derived from chromatin immunoprecipitation experiments published in [13]:

Lieb, J. D., Liu, X., Botstein, D. & Brown, P. O. (2001) Nat Genet 28, 327-34.


YBL094C
YLR400W
YGR148C
YJR122W
YEL074W
YKL224C
YLR048W
YBL108W
YBR047W
YLR287C
YER081W
YCL075W
YCL069W
YOR293W
YKR057W
YHR203C
YIL018W
YDR063W
YLR447C
YOR292C
YDL191W
YLR325C
YBR182C
YNL010W
YHR204W
YGR118W
YGR214W
YNL288W
YOL120C
YNL310C
YDR064W
YCL067C
YKL151C
YOR343C
YDL021W
YHR141C
YEL073C
YGL147C
YJR140C
YKL006W
YBR191W
YLR112W
YJR047C
YOR096W
YDL192W
YJL134W
YDR449C
YIL133C
YKL178C
YLR075W
YIL052C
YAL069W
YNL067W
YLR061W
YLR390W-A
YKL176C
YGR213C
YBL086C
YNL325C
YLR265C
YNL069C
YLR461W
YFL015C
YPL162C
YLR387C
YML064C
YAL034C
YFL063W
YLR438W
YBR189W
YCL037C
YJL028W
YJR145C
YGL102C
YML026C
YBL028C
YGL076C
YLR184W
YOL166C
YDR500C
YBR048W
YLR390W
YLR448W
YHR097C
YLR167W
YPL017C
YKL060C
YMR014W
YGL104C
YJL192C
YPL220W
YIR014W
YJL191W
YMR013C
YCL074W
YER073W
YFL020C
YKL152C
YPL080C
YCR039C
YHR021W-A
YHL002W
YHL038C
YGL188C
YEL035C
YKL180W
YAL038W
YCL064C
YMR142C
YGL031C
YOR183W
YGR085C
YLR111W
YKR094C
YJL096W
YLR339C
YGL146C
YGL135W
YHR142W
YBR190W
YOL039W
YPL199C
YOR184W
YGR177C
YLR287C-A
YBR176W
YEL046C
YJR123W
YIL051C
YJL189W
YGL263W
YDR450W
YMR242C
YDL083C
YKL225W
YIR040C
YML073C
YDR416W
YNL068C
YBL022C
YOR367W
YNL326C
YDR392W
YER168C
YLR286C
YOR162C
YMR193C-A
YFL066C
YHL037C
YDR188W
YOL128C
YLR288C
YKL157W
YOL127W
YJR146W
YLR326W
YDL133W
YLR004C
YGL007W
YNL149C
YDL186W
YDR501W
YPR043W
YGR234W
YDL131W
YOL161C
YGL115W
YGR027C
YEL008W
YDL136W
YDL033C
YER116C
YIR015W
YDR448W
YLR060W
YKL156W
YLR453C
YKL181W
YLR076C
YEL009C
YLR333C
YLR432W
YKR106W
YPR102C
YER034W
YER101C
YFL062W
YCL036W
YGR086C
YLR334C
YMR243C
YPR162C
YEL054C
YBR187W
YCR040W
YDR382W
YGR254W
YLL067C
YNL150W
YCR041W
YLR402W
YJR139C
YPL111W
YMR326C
YBR085W
YBR188C
YEL034W
YHL001W
YHL015W
YNL011C
YLR463C
YJL190C
YAR075W
YDR324C
YDR024W
YMR193W
YDL168W
YPR132W
YEL053C
YER057C
YMR144W
YML024W
YGL073W
YDR276C
YLR185W
YGR283C
YGL116W
YGL030W
YJL178C
YDL183C
YDL082W
YDL137W
YDR470C
YCL065W
YLR255C
YFR032C
YGL136C
YLR110C
YDL023C
YPL143W
YJR045C
YBL093C
YMR194W
YER117W
YPR131C
YNL162W
YDR037W
YJR135C
YGR149W
YNL178W
YHR121W
YHR022C
YIR041W
YLR452C
YHL033C
YJR094W-A
YDR417C
YJR058C
YOR366W
YBL021C
YLL045C
YOR100C
YGL123W
YCR096C
YBL027W
YCL066W
YPR079W
YJL026W
YNL301C
YBR196C
YLR340W
YFL065C
YBR231C
YNL096C
YDL187C
YEL072W
YLR401C
YNL153C
YIL148W
YEL045C
YBL087C
YDL075W
YLR003C
YKL175W
YGL074C
YHR122W
YGR117C
YDR447C
YDR023W
YHL048W
YCL076W
YGR034W
YIL019W
YOL110W
YER032W
YMR225C
YPR103W
YFR031C-A
YDR187C
YLR104W
YOL121C
YOL135C
YPR106W
YDR300C
YGR284C
YCR031C
YDR418W
YDR471W
YCR025C
YLR344W
YDL022W
YNL338W
YIL054W
YHR174W
YER074W
YJL135W
YOR234C
YIL132C
YKL097C
YLR062C
YLR074C
YNL216W
YLR367W
YHR021C
YER031C
YJL177W
YHL032C
YMR230W
YPL081W
YDR544C
YOL119C
YHL045W
YLL044W
YJR161C
YHR216W
YGL075C
YOR125C
YHR010W
YPL132W
YOL082W
YML063W
YKL031W
YLR407W
YGL187C
YOL109W
YDR543C
YFL014W
YBR181C
YML025C
YGL072C
YGL258W
YOR235W
YCR097W
YDL133C-A
YCR097W-A
YDL130W-A
