# Supplementary material for: Explicit equilibrium modeling of transcription-factor binding and gene regulation
Source: Genome Biol. 2005 Sep 30;6(10):R87. doi: 10.1186/gb-2005-6-10-r87 (PMC1257470; doi:10.1186/gb-2005-6-10-r87)
Supplement: Additional data file 12 — This list of Rap1p bound intergenic sequences is derived from chromatin immunoprecipitation experiments published in [13]. [file gb-2005-6-10-r87-S12.txt]

Table 11: Intergenic regions that are chromatin immunoprecipitated by Rap1p

This list of Rap1p bound Intergenic sequences is derived from chromatin immunoprecipitation experiments published in [13]:

Lieb, J. D., Liu, X., Botstein, D. & Brown, P. O. (2001) Nat Genet 28, 327-34.


iYDL076C
iYJL028W
iYMR193W
iYBL028C
iYHL002W
YPL249C-A
iYJL027C
iSNR66
iYJR094C-1
iYGR192C
iYOR354C-1
iYOR354C-0
YCLWTy5-1A
IntYDR064W
YCLWTy5-1C
YCLWTy5-1B
iYLR166C
iYDR063W
iYEL023C
iYDR447C
iYKL224C
TEL1R
iYKR101W-0
iYML064C
iYJR145C
iYERWomega2-1
iYERWomega2-0
iYHR216W
iYOL040C
itM(CAU)J1
iYNL329C
itR(CCG)L
iYLR400W
iYKL006C-A
iYER101C
iYJL090C
iYFL016C
iYCL075W
iYOL166C
iYBL021C
iYEL054C
iSNR62
iYGR117C
iYBR084C-A
iYLR447C
iYGL072C
iYOR358W
iYLR402W
iYOR366W
iYOR234C
iYBR179C
iYPL162C
iYEL074W
iYBL109W-0
iYDR543C
iYBL109W-1
iYPL090C
iYOL162W
iYDL034W
iYIL052C
iYDR408C
iYMR242C
iYLL044W
iYLR338W
iYDR500C
iYJL136C
iYIL122W
iYJR144W
iYBR189W
iYML026C
iYDR062W
iYGR084C
iYOR124C
iYGL136C
iYGL076C
IntYCR097W-A2
iYGL124C
iYOR161C
iYCL030C
IntYPL143W
iYOR056C
iYDL131W
iYPR161C
iYLR047C
iYNL068C
iYGL259W-0
iYLR287C-A
IntYHR010W
iYLR183C
iYNL191W
iYAL039C-1
iYCL037C
iYOR340C
iYGR160W
iYKR056W
iYBL108W
iYPL190C
iYKL040C
iYPR131C
iYLR406C
iYNL217W
iYDR040C
iYPR079W
iYDL055C-0
iYDL055C-1
iYMR143W
iYGR085C
iYJR139C
iYKL181W
iYER031C
iYLR399C
iYDR186C
iYLR044C
iYLR255C
iYOR292C
iYDR324C
iYDR276C
iYNL289W-1
iYNL289W-0
iYLR074C
iYDR470C
iYDL061C
iYPL199C
iYEL009C
iYDR036C
iYHR032W
iYGR033C
iYLL066C-1
iYOR387C-1
iYMR324C
iYOR179C-1
iYLR286C
iYBR181C
iYPR029C
iYCRWdelta12
iYLR104W
iYAL034C
iYER056C-A
iYDL133C-A
iYHL046C
iYBR188C
iYCR038C
iYCL068C
iYIL133C
iYNL154C
IntYBL087C
iYHR021C
iYML025C
iYOL128C
iYDL185W
iYBL094C
iYLR184W
iYLRCdelta21
iYPR110C
IntYHR021C
iYLRWdelta20
iYPL221W
iYGR283C
iYKR092C-0
iYHR096C
iYLR452C
iSNR47
iYBR117C
iYLR461W-0
iYBL022C
iYBL082C
iYEL035C
iYOR235W
iYDR542W
iYJR122W
iYNL179C-1
iYIR015W
iYLL064C
iYLR310C
iYJR131W
iYKL177W
iYDL230W
iYGL142C
iYDL188C
iYJR134C
iYLR460C-1
iYML076C
iYNL069C
iYJL050W
iYEL008W
iYER045C-0
iYER045C-1
iYPL249C-A
iYHR203C
iYLR060W
iYEL036C
iYPL132W
iYMR325W
iYMR230W
iYOR312C
iYOR369C
iYMR265C
iYJL178C
iYLL039C
IntYBR084C-A
iYFL034C-A
iYOR343C
iYGL031C
iYDL130W-A
iYOL060C
YCRWomega3
iYJL134W
iYDR300C
iYOR100C
iYPR102C
iYKL157W
iYHR121W
iYJR058C
iYGR027C
iYFL014W
iSNR44
iYNL067W
iYCL067C
IntYNL302C
SNR189
iYNL102W
iYEL075C
iYFL051C-1
iYOL086C
iYCL069W
iYJL191W
iYER168C
iYLR389C
iYBL030C-1
iYHR091C
iYCRCdelta6-B
iYMR099C
iYDR416W
iYLR441C
iYGL188C
iYKL225W
iLSR1
iYEL072W-0
iYCR039C
iYKL098W
iYBL093C
iYEL073C-0
iYEL073C-4
TEL6R
itA(AGC)D
iYLR437C
iYKR094C
iYIL149C
iYHR009C
iYML065W
iYCL065W-0
iYCL065W-1
iYDL184C
iYLR387C
iYLR333C
iYDL192W
iYLR407W
iYNL302C
iYOR301W
iYBR046C
iYIL055C
iYNL338W
iYCR096C
iSNR56
iYPL227C
iYBL061C
iYER116C
iYGR180C
iYOL083W-0
iYOL083W-1
iYOR344C-0
iYDL137W
iYLR390W
IntYGL103W
iYNL011C
iYMR015C
iYGL116W
iYMR013C-1
iYMR013C-0
iYBL072C
iYAL053W
iYGR258C-0
iYPL081W
iYGLWomega1-0
iYMR229C
iYPL080C
iYCL025C
iYCRWomega3
iYJL192C
iYOL136C
iYPL095C
iYGR148C
iYPL145C
IntYDL191W
iYDL169C
iYGL084C
iYBL087C
iYLR264W
iYIL019W
iYPR042C
iYKL176C
iYMR224C
iYMR082C-1
iYLR103C
iYPL017C
iYNR069C-0
IntYPL081W
iYKR106W-0
iYKR106W-1
iYDR392W
iYDR449C
iYCL074W
iYER033C
iYML073C
iYEL057C
iYBL071C
iYDR023W
iYPR201W-1
iYHL033C
iYDL083C
iYER073W
iYGL075C
iYJL190C
iYOL121C
iYPL082C
iYGL189C
iYML089C
iYFL015C
iYDL022W
iYLR401C
iYMR243C
iYDR541C-1
tR(CCG)L
iYGR213C
iYMR142C
iYNL163C
iYGL104C
iYFR031C-A
iYBR047W
iYCR097W
iYNL096C
iYNL254C
iYNL201C
iYMR116C
iYPR105C
iYOR095C
iYCR024C-A
iYHL016C
iYLR287C
iYOL110W
